# Supplementary material for: Vesicular Stomatitis Virus-Based Oncolytic Virotherapy: Recent Progress and Emerging Trends
Source: Curr Oncol. 2025 Nov 7;32(11):627. doi: 10.3390/curroncol32110627 (PMC12651548; doi:10.3390/curroncol32110627)
Supplement: Supplementary file 1 [file curroncol-32-00627-s001.zip]

Archive with 1 entries (1 files):
- Final Supplementary Table S1 092925.xlsx
