# Supplementary material for: Vesicular Stomatitis Virus-Based Oncolytic Virotherapy: Recent Progress and Emerging Trends
Source: Curr Oncol. 2025 Nov 7;32(11):627. doi: 10.3390/curroncol32110627 (PMC12651548; doi:10.3390/curroncol32110627)
Supplement: Supplementary file 1 [file curroncol-32-00627-s001.zip › Final Supplementary Table S1 092925.xlsx]

## Sheet: Table S1
Supplemental Table S1. Comprehensive list of recombinant VSV constructs reported since 2017, including details on genetic modifications, targeted mechanisms of action, therapeutic applications,
and associated cancer models. This table highlights advancements in VSV engineering aimed at improving oncoselectivity, safety, neurotoxicity, VSV efficacy, and tumor microenvironemnt immune modulation.
Virus Type	Virus description	Designed to improve					PMID for papers that include this Virus
		Oncoselectivity	Safety	Neurotoxicity	VSV efficacy	Tumor Immunomodulation
Wild type + Reporters
VSV/ wtVSV	Vesicular stomatitis virus with no genetic mutations.	FALSE	FALSE	FALSE	FALSE	FALSE	39339989
							38225547
							36096276
							35563635
							35417192
							35403626
							33608375
							32833351
							31410657
							30472869
							29416731
							29306950
							28237836
							31312717
							34977336
							33507706
							31006094
							36590165
							28842478
							29498639
							31320712
VSV-GFP	Green fluorescent protein (GFP) acts as a fluorescent tag.	FALSE	FALSE	FALSE	FALSE	FALSE	39941881
							34405694
							32293137
							30508556
							30294666
							39492948
							38937436
							32882969
							30662938
							32628693
							29498639
VSV-AcGFP	Green fluorescent protein (GFP) acts as a fluorescent tag.	FALSE	FALSE	FALSE	FALSE	FALSE	31540123
oVSV-YFP	Yellow Fluorescent Protein (YFP) acts as a fluorescent tag.	FALSE	FALSE	FALSE	FALSE	FALSE	39770503
VSV–Cyanine5.5 conjugate	Cyanine5.5 acts as a fluorescent tag.	FALSE	FALSE	FALSE	FALSE	FALSE	39684289
VSV-Luc	Luc is a fluorescent tag.	FALSE	FALSE	FALSE	FALSE	FALSE	30662938
VSV-NLuc	NLuc is a fluorescent tag.	FALSE	FALSE	FALSE	FALSE	FALSE	39492948
VSV-FH-EGFP	Contains two reporters, FLAG-HA tag and Enhanced Green Fluorescent Protein.	FALSE	FALSE	FALSE	FALSE	FALSE	32839735
VSV-K	VSV expressing Katushka or a far-red fluorescent protein (RFP)	FALSE	FALSE	FALSE	FALSE	FALSE	29637599
							38159977
M Mutants
VSV-M51R / VSV-M51	Weakens the M protein ability to block nuclear–cytoplasmic transport and inhibits host mRNA synthesis, but till can mount IFN response.	TRUE	TRUE	FALSE	FALSE	FALSE	40726480
							34977336
							33995343
							33507706
							32529027
							31415934
							31006094
							27865863
							39820852
							32360866
							40495644
VSV-D51 / VSV-ΔM51	Deletion of the methionine at 51 in the m region. That weakens the M proteine.	TRUE	TRUE	FALSE	FALSE	FALSE	39516525
							36590165
							39006945
							38750591
							36447430
							33722907
							31092575
							28839138
							31006094
							29175158
							30755678
							28931212
							28566376
							39820852
							28527723
							38201278
							33593882
							30073187
							33976179
							30487274
							34040797
VSV‐ΔM51-GFP	Deletion of the methionine at 51 in the m region. Also contains the Green fluorescent protein (GFP) transgene as a reporter.	TRUE	TRUE	FALSE	FALSE	FALSE	39548070
							38203382
							37671865
							36536097
							34977342
							30073187
							30487274
							31320712
VSV∆M51-FLUC	Deletion of the methionine at 51 in the m region as well as Firefly luciferase (FLUC) which is a bioluminescent reporter gene.	TRUE	TRUE	FALSE	FALSE	FALSE	30073187
							36536097
VSVΔ51-YFP	Deletion of the methionine at 51 in the m region as well as Yellow Fluorescent Protein (YFP) acts as a fluorescent tag.	TRUE	TRUE	FALSE	FALSE	FALSE	32248971
VSV-M51R-MC11	M51R and MC11 mutation in M	TRUE	TRUE	FALSE	FALSE	FALSE	31891795
VSV-Δ51M-hIL-12	Deletion of the methionine at 51 in the m region, while also encodes for Human Interleukin-12 which improves oncoselectivity.	TRUE	FALSE	FALSE	TRUE	FALSE	37255540
VSV-M51R-mMP	Has the M51R mutation, as well as it expresses mouse matrix protein.	TRUE	TRUE	FALSE	TRUE	FALSE	31497497
Foreign glycoproteins
VSV-GP-Luciferase	VSV with the glycoprotein of the lymphocytic choriomeningitis virus (VSV-GP), as well as Firefly luciferase (FLUC) which is a bioluminescent reporter gene.	FALSE	FALSE	FALSE	FALSE	FALSE	29498639
VSVd51-GM-CSF	Encodes for the granulocyte macrophage colony-stimulating factor (GM-CSF) transgene, this transgene, which increases oncolysis. Also contains a deletion of the methionine at 51 in the m region.	FALSE	FALSE	FALSE	TRUE	TRUE	40687438
VSV-SΔ19	Encodes for a modified version of the SARS-CoV-2 spike protein.	FALSE	FALSE	FALSE	TRUE	FALSE	39172037
VSV-NDV	Encodes for fusogenic Newcastle disease virus glycoproteins, this facilitates virus entry into the cell.	FALSE	FALSE	FALSE	TRUE	FALSE	40661158
							39410025
							38413399
							33801359
							30232179
VSV-NDV-GFP	Encodes for fusogenic Newcastle disease virus glycoproteins, this facilitates virus entry into the cell. Also encoded for GFP as a reporter.	FALSE	FALSE	FALSE	TRUE	FALSE	37654972
VSV-CHIKV	Replaces glycoprotein G with E3-E2-6K-E1 of chikungunya virus (CHIKV)	TRUE	FALSE	TRUE	FALSE	FALSE	40439822
							30055515
							28077641
VSV-GP/ VSV-GP-[cargo]	pseudotyped with the glycoprotein of lymphocytic choriomeningitis virus	FALSE	FALSE	FALSE	FALSE	FALSE	40013517
							39125646
							38916347
							36741416
							36700123
							36394051
							36097280
							34484872
							31530903
							31486042
							31486037
							31243134
							30972741
							29696636
							29498639
							37086948
VSV-GP-OVA	pseudotyped with the glycoprotein of lymphocytic choriomeningitis virus while also encoding ovalbumin	FALSE	TRUE	FALSE	FALSE	FALSE	37086948
VSV-GP-Mad46	VSV with the glycoprotein of the lymphocytic choriomeningitis virus (VSV-GP), as well as Multi-Antigenic Domain (Mad).	FALSE	FALSE	FALSE	TRUE	FALSE	38893156
VSV-p14	engineered to express reovirus-derived fusion associated small transmembrane proteins p14	FALSE	FALSE	FALSE	TRUE	FALSE	38750591
							28856238
VSV-p15	engineered to express reovirus-derived fusion associated small transmembrane proteins p15	FALSE	FALSE	FALSE	TRUE	FALSE	38750591
VSV-Δ51-RBD	Deletion of the methionine at 51 in the m region, while also encoding for Receptor Binding Domain of SARS-CoV-2.	FALSE	FALSE	FALSE	TRUE	FALSE	36798114
VSV-dM51-GP	Deletion of the methionine at 51 in the m region, while also encoding for glycoprotein of lymphocytic choriomeningitis virus.	FALSE	FALSE	FALSE	FALSE	FALSE	34484872
VSV-GP-TAA	Expressing Tumor-Associated Antigen	FALSE	FALSE	FALSE	FALSE	FALSE	34465781
VSVG-LV	pseudotyped lentivirus	FALSE	FALSE	FALSE	TRUE	FALSE	28842478
							31254925
							28077641
VSV-CD133	Expresses Prominin-1 which is a five-transmembrane glycoprotein which is a marker for cancers.	FALSE	FALSE	FALSE	FALSE	TRUE	28695108
VSV-ASMEL	Expressing A Self-Melanoma Epitope Library	FALSE	FALSE	FALSE	FALSE	TRUE	27779616
VSVΔG-CC5	lacks a G protein, and encodes for R5 HIV-1 receptors CCR5	FALSE	FALSE	FALSE	TRUE	FALSE	28025070
VSVΔG-CD4	lacks a G protein, and encodes for R5 HIV-1 receptors CD4	FALSE	FALSE	FALSE	TRUE	FALSE	28025070
VSVΔG-H5N1	lacks a G protein, and encodes for the glycoprotein for influenza H5N1 virus.	FALSE	FALSE	FALSE	TRUE	FALSE	28025070
VSVΔG-GL	lacks a G protein, and encodes for the glycoprotein GLUT1 (human glucose transporter 1)	FALSE	FALSE	FALSE	TRUE	FALSE	29212930
VSVΔG-NP	lacks a G protein, and encodes for the glycoprotein NRP1 (Neuropilin-1)	FALSE	FALSE	FALSE	TRUE	FALSE	29212930
VSVΔG-SD	lacks a G protein, and encodes for the glycoprotein Syndecan-1, a type of heparan sulfate proteoglycan (HSPG	FALSE	FALSE	FALSE	TRUE	FALSE	29212930
VSVΔG-GLN	lacks a G protein, and encodes for the glycoprotein combination of two HTLV-1 receptors: GLUT1 and NRP1	FALSE	FALSE	FALSE	TRUE	FALSE	29212930
VSVΔG-GLNS	lacks a G protein, and encodes for the glycoprotein three HTLV-1 receptors: GLUT1, NRP1, and Syndecan-1 (SDC1)	FALSE	FALSE	FALSE	TRUE	FALSE	29212930
VSV∆G-GCHAV	lacks a G protein, and encodes for the glycoprotein Chandipura virus (CHAV)	FALSE	FALSE	FALSE	TRUE	FALSE	29531262
VSV-LASV	VSV chimera with the Lassa fever virus glycoprotein	FALSE	FALSE	FALSE	TRUE	FALSE	29899088
Lassa-VSV	VSV expressing the Lassa virus glycoprotein	FALSE	FALSE	FALSE	TRUE	FALSE	34514102
							33453650
VSV-EBOV	VSV pseudotyped with Ebola virus (EBOV) glycoprotein.	FALSE	FALSE	FALSE	TRUE	FALSE	29899088
VSV-EBOV-GFP	Chimeric Vesicular Stomatitis Virus (VSV) where the glycoprotein (G) of VSV is replaced by the full-length glycoprotein (GP) from Ebola virus (EBOV), including the mucin-like domain (MLD). Also expresses GFP	FALSE	FALSE	TRUE	FALSE	FALSE	32051271
VSV-EBOVΔMLD-GFP	Chimeric Vesicular Stomatitis Virus (VSV) where the glycoprotein (G) of VSV is replaced by the full-length glycoprotein (GP) from Ebola virus (EBOV). however, mucin-like domain (MLD) deleted from the EBOV glycoprotein. Epresses GFP	FALSE	FALSE	FALSE	TRUE	FALSE	32051271
VSV-G-SCA-erbb2	a mutant VSV-G glycoprotein with K47Q and R354Q mutations that abolish LDL receptor binding. Fused to a single-chain antibody targeting ErbB2 for enhanced tumor-specific infection.	FALSE	FALSE	FALSE	TRUE	TRUE	37199666
VSV-tk	VSV expressing an enhanced version of herpes simplex virus thymidine kinase (HSV-tk)	FALSE	FALSE	FALSE	TRUE	FALSE	30662938
VSV-GTOV	VSV pseudotyped with Guanarito virus (GTOV) glycoprotein	FALSE	FALSE	FALSE	TRUE	FALSE	29899088
VSV-MACV	VSV pseudotyped with Machupo virus (MACV) glycoprotein.	FALSE	FALSE	FALSE	TRUE	FALSE	29899088
VSV-GP-HPV	VSV with the glycoprotein of the lymphocytic choriomeningitis virus (VSV-GP), and human papillomavirus (HPV) antigens.	FALSE	FALSE	FALSE	TRUE	FALSE	38893156
VSV-JUNV	VSV pseudotyped with Junín virus (JUNV) glycoprotein.	FALSE	FALSE	FALSE	FALSE	FALSE	29899088
MeV-VSV	chimeric virus combining Measles Virus and VSV components	FALSE	FALSE	FALSE	TRUE	FALSE	35104497
Mutations in G
VSV-ΔG	VSV does not contain a G protein	FALSE	TRUE	FALSE	FALSE	FALSE	29498639
VSV-ΔG-GFP	VSV does not contain a G protein, and also expresses GFP	FALSE	TRUE	FALSE	FALSE	FALSE	31375575
							29531262
VSV-MQΔG	VSV does not contain a G protein, with a mutated M protein.	TRUE	TRUE	FALSE	FALSE	FALSE	29498639
Cytokines
VSV-interleukin-2 / VSV-mIL-2	Encodes for cytokine interleukin-2 (IL-2), which increases host immune response.	FALSE	FALSE	FALSE	FALSE	TRUE	40389376
VSV M51R-mIL-2	The M51R mutation and the mIL-2 mutation encodes for cytokine interleukin-2 (IL-2).	FALSE	TRUE	FALSE	FALSE	TRUE	39299564
VSV-mIL12-mGMCSF	Encodes for cytokine interleukin-2 (IL-2), and murine Granulocyte-Macrophage Colony-Stimulating Factor (mGMCS)	FALSE	TRUE	FALSE	FALSE	TRUE	38203382
VSV M51R-Neo-2/15	Neo-2/15 a newly de novo synthesized cytokine that functions as both IL-2 and IL-15.	FALSE	TRUE	FALSE	FALSE	TRUE	39299564
VSVΔM51-IL-15	Contains a deletion of methionine at position 51, and Interleukin-15.	FALSE	TRUE	FALSE	FALSE	TRUE	35246474
VSV-IFNß	VSV expressing human IFNß	TRUE	FALSE	FALSE	FALSE	TRUE	38045348
							32366674
							30622322
							28578991
							32422574
VSV-hIFNβ	VSV expressing human IFNß	TRUE	FALSE	FALSE	FALSE	TRUE	38937436
VSV-mIFNβ	VSV expressing mouse interferon-beta, a type I interferon.	TRUE	FALSE	FALSE	FALSE	TRUE	33772027
VSV-IFNβ-NIS	VSV expressing human IFNß, while also expressing Sodium Iodide Symporter (NIS) which is a reporter.	TRUE	FALSE	TRUE	FALSE	TRUE	37965295
							28514874
							29158470
VSV-mIFNβ-NIS	VSV expressing mouse IFNß, while also expressing Sodium Iodide Symporter (NIS) which is a reporter.	TRUE	FALSE	TRUE	FALSE	TRUE	31890867
VSV-IFNß-Lcn2	VSV expressing human IFNß, while also expressing lipocalin 2 (Lcn2) a small secreted glycoprotein.	TRUE	FALSE	FALSE	FALSE	FALSE	38937436
VSV-IFN-β, -CSDE1WT or -CSDE1C−T	VSV expressing human IFNß, while also expressing Cold Shock Domain Containing E1 (CSDE1) which supports viral replicatication.	TRUE	FALSE	FALSE	FALSE	FALSE	37313455
VSV-IFNß-Lect2	VSV expressing human IFNß, while also expressing LECT2 (leucocyte cell‐derived chemotaxin 2).	TRUE	FALSE	FALSE	FALSE	FALSE	38937436
VSV-IFNß-Smagp	VSV expressing human IFNß, and SMAGP which is a small cell adhesion glycoprotein.	TRUE	FALSE	FALSE	FALSE	FALSE	38937436
VSV-CXCL9	expresses the chemokine CXCL9	FALSE	FALSE	FALSE	FALSE	TRUE	31930167
VSV-Δ51M-hIL-12	Deletion of the methionine at 51 in the m region, while also encodes for Human Interleukin-12 which improves oncoselectivity.	FALSE	FALSE	FALSE	TRUE	FALSE	37255540
Miscellaneous
VSV-SMAC/ VSV-S	increases apoptosis by overexpressing SMAC, also triggers elevated levels of PANoptosis.	FALSE	FALSE	FALSE	TRUE	TRUE	39789615
							39409870
							31312717
							35197076
VSV-OVA	VSV expressing ovalbumin	FALSE	TRUE	FALSE	FALSE	FALSE	38937436
							32877695
VSV-OVA-C12R	VSV expressing ovalbumin, specifically a form of OVA with a mutation at position 12.	FALSE	TRUE	FALSE	FALSE	FALSE	32877695
rVSV-miR143	tumor-suppressive microRNA, which slows tumor growth.	FALSE	FALSE	FALSE	FALSE	TRUE	36854523
							33109569
VSVΔ51-LCMV-gp33-41	Deletion of the methionine at 51 in the m region, and peptide epitopes from the Lymphocytic Choriomeningitis Virus (LCMV): CD8+ T cell epitope	TRUE	TRUE	FALSE	FALSE	FALSE	35399605
VSVΔ51-LCMV-gp61-80	Deletion of the methionine at 51 in the m region, and peptide epitopes from the Lymphocytic Choriomeningitis Virus (LCMV): CD4+ T cell epitope	TRUE	TRUE	FALSE	FALSE	FALSE	35399605
VSV-OVA257–264	peptide epitope from the protein ovalbumin (OVA), specifically Amino acids 257–264 in the full-length OVA protein.	FALSE	TRUE	FALSE	FALSE	FALSE	34315959
VSV-hDCT	expresses human Dopachrome Tautomerize.	FALSE	FALSE	FALSE	FALSE	TRUE	32882969
VSVΔm51-hDCT	Deletion of the methionine at 51 in the m region, also expresses human Dopachrome Tautomerize.	FALSE	FALSE	FALSE	FALSE	TRUE	34315959
VSV-mCSDE1^WT	Mouse Cold Shock Domain-containing E1 protein (mCSDE1)	FALSE	FALSE	FALSE	FALSE	TRUE	33772027
VSV-Pprot-GFP	Contains protease cleavage site (Pprot), and GFP. for use in studying protein interactions.	FALSE	FALSE	FALSE	FALSE	FALSE	33649317
VSV-p53wt-eqFP650	expresses p53 which is a tumor suppressor gene as well as eqFP650 which is a far-red fluorescent protein	FALSE	FALSE	FALSE	FALSE	TRUE	31694943
VSVΔ51-TNF-α	deletion or mutation at amino acid 51 in the M protein, also encodes for Tumor Necrosis Factor-alpha	FALSE	TRUE	FALSE	FALSE	TRUE	30101187
Magnetically-labeled VSV	magnetically-labeled VSV particles or VSV-infected cell carriers	FALSE	TRUE	FALSE	FALSE	FALSE	32248971
EVM/VSV-G Ad5-P	adenovirus packaged inside extracellular vesicle–like particles bearing VSV-G	FALSE	FALSE	FALSE	FALSE	FALSE	33042975
VSVΔG(GFP)_N-GuaM8, VSVΔG(GFP)_P-GuaM8, VSVΔG(GFP)_L-GuaM8, VSVΔG(GFP)_NPL-GuaM8	Regulation of GFP by GuaM8HDV using Riboswitch.	FALSE	FALSE	FALSE	FALSE	FALSE	31415142
VSVΔG(GFP)_GFP/L-GuaM8	Regulation of GFP by GuaM8HDV using Riboswitch.	FALSE	FALSE	FALSE	FALSE	FALSE	34676762
VSV-XAF1	XAF1 is a well-established tumor suppressor gene and pro-cell death gene.	FALSE	FALSE	FALSE	FALSE	TRUE	40515910
